# Supplementary material for: Radiographic Outcome of Endodontic Treatment of Teeth with Primary Apical Periodontitis: Results from a Postgraduate Clinic
Source: Dent J (Basel). 2025 Dec 11;13(12):593. doi: 10.3390/dj13120593 (PMC12731401; doi:10.3390/dj13120593)
Supplement: Supplementary file 1 [file dentistry-13-00593-s001.zip]

Archive with 1 entries (1 files):
- dentistry-3933239-supplementary.pdf
